# Supplementary material for: Treatment of Colorectal Cancer in Certified Centers: Results of a Large German Registry Study Focusing on Long-Term Survival
Source: Cancers (Basel). 2023 Sep 15;15(18):4568. doi: 10.3390/cancers15184568 (PMC10526771; doi:10.3390/cancers15184568)
Supplement: Supplementary file 1 [file cancers-15-04568-s001.zip]

Archive with 1 entries (1 files):
- cancers-2589685-supplementary.pdf
